# Supplementary material for: Competing forces of withdrawal and disease avoidance in the risk networks of people who inject drugs
Source: PLoS One. 2020 Jun 22;15(6):e0235124. doi: 10.1371/journal.pone.0235124 (PMC7307734; doi:10.1371/journal.pone.0235124)
Supplement: S1 Data — (CSV) [file pone.0235124.s004.csv]

ID	age	gender	location	HIVknowledge	HCVknowledge	HCVtest	injfreq	retro
1	53	M	2	Neg	Pos	Pos	8+	NA
2	40	M	4	Neg	Pos	Pos	8+	NA
3	39	M	4	Neg	Neg	Pos	8+	NA
4	48	M	3	Neg	Neg	NA	1-3	NA
5	59	M	1	Neg	Pos	Pos	1-3	NA
6	47	M	2	Neg	Pos	Pos	<1	NA
7	36	F	2	Neg	Pos	Pos	8+	NA
8	50	M	2	Neg	Pos	NA	4-7	NA
9	47	M	1	Neg	Pos	Pos	1-3	NA
10	44	F	1	Neg	Neg	Pos	1-3	NA
11	48	M	1	Neg	Pos	Pos	<1	NA
12	47	M	1	Neg	Pos	Pos	1-3	NA
13	58	F	1	Neg	Pos	Pos	<1	NA
14	52	M	2	Neg	Pos	Pos	1-3	NA
15	59	M	2	Neg	Neg	Neg	1-3	NA
16	49	M	2	Pos	Pos	Pos	1-3	No
17	43	M	2	Neg	Pos	Pos	<1	NA
18	49	M	2	Neg	Pos	Pos	4-7	NA
19	40	M	1	Neg	Pos	Pos	1-3	NA
20	51	M	2	Neg	Neg	Neg	<1	NA
21	35	M	2	Neg	Pos	Pos	<1	NA
22	55	M	4	Pos	Neg	Pos	4-7	Yes
23	60	M	2	Neg	Pos	Pos	4-7	NA
24	32	M	2	Neg	Pos	Pos	4-7	NA
25	40	M	2	Neg	Pos	NA	8+	NA
26	33	M	2	Neg	Pos	Pos	8+	NA
27	42	M	2	Neg	Pos	Pos	<1	NA
28	49	M	2	Neg	Pos	Pos	4-7	NA
29	36	F	3	Neg	Pos	Pos	8+	NA
30	30	M	3	Neg	Neg	Neg	1-3	NA
31	30	M	3	Neg	Neg	Neg	1-3	NA
32	46	M	2	Neg	Pos	Pos	1-3	NA
33	25	M	2	Neg	Pos	Pos	1-3	NA
34	31	M	2	Neg	Pos	Pos	4-7	NA
35	42	M	2	Neg	Pos	Pos	4-7	NA
36	46	F	2	Neg	Pos	Pos	4-7	NA
37	34	M	2	Neg	Pos	Pos	4-7	NA
38	56	M	2	Neg	Pos	Pos	4-7	NA
39	60	M	2	Neg	Pos	Pos	1-3	NA
40	34	M	1	Neg	Pos	Pos	1-3	NA
41	37	M	3	Neg	Neg	Pos	8+	NA
42	35	M	2	Neg	Pos	Pos	<1	NA
43	40	M	4	Neg	Neg	Pos	4-7	NA
44	47	M	4	Neg	Pos	Pos	1-3	NA
45	58	M	4	Neg	Pos	Pos	4-7	NA
46	39	M	2	Neg	Neg	Neg	1-3	NA
47	59	M	2	Neg	Neg	Neg	1-3	NA
48	38	M	2	Neg	Pos	Pos	4-7	NA
49	37	M	2	Neg	Pos	Pos	<1	NA
50	35	M	2	Neg	Neg	Pos	<1	NA
51	52	M	1	Neg	Pos	Pos	1-3	NA
52	38	M	1	Neg	Pos	Pos	<1	NA
53	28	M	3	Neg	Neg	Neg	1-3	NA
54	23	M	4	Neg	Neg	Pos	8+	NA
55	46	M	4	Neg	Pos	Pos	4-7	NA
56	43	M	2	Neg	Pos	Pos	4-7	NA
57	41	M	2	Neg	Pos	NA	1-3	NA
58	44	M	3	Neg	Pos	Pos	4-7	NA
59	45	M	4	Neg	Pos	Pos	4-7	NA
60	38	M	1	Neg	Pos	Pos	8+	NA
61	53	M	4	Neg	Pos	Pos	1-3	NA
62	49	M	4	Neg	Pos	Pos	4-7	NA
63	45	M	2	Neg	Pos	Pos	<1	NA
64	57	M	4	Neg	Pos	Pos	1-3	NA
65	39	M	4	Neg	Pos	Pos	4-7	NA
66	40	M	3	Neg	Pos	Pos	4-7	NA
67	34	F	3	Neg	Neg	Neg	1-3	NA
68	29	M	4	Neg	Neg	Neg	4-7	NA
69	49	M	4	Neg	Pos	Pos	<1	NA
70	50	M	4	Neg	Pos	Pos	4-7	NA
71	51	M	4	Neg	Neg	Neg	1-3	NA
72	45	M	4	Neg	Pos	Pos	<1	NA
73	38	F	5	Neg	Neg	Pos	1-3	NA
74	37	M	2	Neg	Pos	Pos	1-3	NA
75	51	M	5	Neg	Pos	Pos	4-7	NA
76	60	M	5	Pos	Neg	Pos	4-7	Yes
77	48	M	4	Neg	Neg	NA	1-3	NA
78	58	M	1	Neg	Pos	NA	<1	NA
79	53	M	5	Neg	Neg	Pos	1-3	NA
80	29	F	5	Neg	Pos	Pos	<1	NA
81	50	M	2	Pos	Pos	Pos	1-3	No
82	50	M	2	Neg	Neg	Neg	4-7	NA
83	46	F	1	Neg	Neg	Pos	4-7	NA
84	28	M	2	Unknown	Unknown	Neg	1-3	NA
85	60	M	6	Neg	Neg	Neg	1-3	NA
86	24	M	2	Neg	Neg	Pos	4-7	NA
87	35	M	1	Neg	Pos	Pos	1-3	NA
88	50	M	2	Neg	Pos	Pos	<1	NA
89	53	M	1	Neg	Pos	Pos	8+	NA
90	64	M	1	Neg	Pos	Pos	1-3	NA
91	34	M	2	Neg	Pos	Pos	1-3	NA
92	48	M	4	Pos	Pos	Pos	1-3	Yes
93	43	M	4	Neg	Pos	Pos	1-3	NA
94	38	M	1	Neg	Neg	Neg	4-7	NA
95	39	F	5	Neg	Pos	Pos	8+	NA
96	41	M	2	Neg	Pos	Pos	4-7	NA
97	59	M	4	Neg	Pos	Pos	<1	NA
98	51	M	3	Neg	Pos	Pos	4-7	NA
99	26	M	4	Neg	Unknown	Pos	1-3	NA
100	32	M	2	Neg	Pos	Pos	1-3	NA
101	30	M	2	Neg	Unknown	Pos	1-3	NA
102	28	M	4	Neg	Neg	NA	4-7	NA
103	27	M	4	Neg	Unknown	Pos	1-3	NA
104	44	M	4	Neg	Pos	Pos	4-7	NA
105	49	M	4	Neg	Neg	Neg	1-3	NA
106	49	M	4	Neg	Unknown	Pos	1-3	NA
107	47	M	1	Neg	Pos	Pos	4-7	NA
108	21	F	1	Neg	Neg	Neg	4-7	NA
109	47	M	2	Neg	Pos	Pos	1-3	NA
110	37	M	2	Neg	Pos	Pos	1-3	NA
111	48	M	2	Neg	Unknown	Pos	4-7	NA
112	53	M	1	Neg	Pos	Pos	1-3	NA
113	35	M	3	Neg	Neg	Neg	1-3	NA
114	54	M	4	Neg	Pos	Pos	4-7	NA
115	48	M	5	Neg	Pos	Pos	4-7	NA
116	53	M	4	Neg	Pos	Pos	1-3	NA
117	38	M	2	Neg	Pos	Pos	1-3	NA
