# Supplementary material for: Competing forces of withdrawal and disease avoidance in the risk networks of people who inject drugs
Source: PLoS One. 2020 Jun 22;15(6):e0235124. doi: 10.1371/journal.pone.0235124 (PMC7307734; doi:10.1371/journal.pone.0235124)
Supplement: S1 Code — (R) [file pone.0235124.s006.R]

#PR needle sharing ERGMs
#Elspeth Ready, last updated 2020/06/05

#don't forget to set working directory
library(statnet)

### Data ###

netdat <- read.csv("network_data.csv", header=TRUE, row.names=1, stringsAsFactors=FALSE)
attdat <- read.csv("attribute_data.csv", header=TRUE, stringsAsFactors=FALSE)


### Make network ###

g <- network(netdat)

g%v%"gender" <- as.character(attdat$gender)
g%v%"age" <- attdat$age
g%v%"location" <- attdat$location
g%v%"HIVk" <- as.character(attdat$HIVknowledge)
g%v%"HCVk" <- as.character(attdat$HCVknowledge)
g%v%"HCVtest" <- as.character(attdat$HCVtest)
g%v%"injfreq" <- as.character(attdat$injfreq)
g%v%"retro" <- attdat$retro


### Models ###

#create models folder if it doesn't exist
dir.create("models")

injfreqmodel <- ergm(g ~ edges 
                     + nodeifactor("gender", levels=1)
                     + nodematch("gender", diff=TRUE, levels=1)
                     + nodeicov("age")
                     + absdiff("age")
                     + nodeifactor("location", levels=4)
                     + nodematch("location", diff=TRUE, levels=4)
                     + nodeifactor("injfreq"))
saveRDS(injfreqmodel,"models/injfreqmodel.rds") 

#adding parallel cores a good idea for these (I used parallel=16)...
mutualmodel <- ergm(g ~ edges 
                    + nodeifactor("gender", levels=1)
                    + nodematch("gender", diff=TRUE, levels=1)
                    + nodeicov("age")
                    + absdiff("age")
                    + nodeifactor("location", levels=4)
                    + nodematch("location", diff=TRUE, levels=4)
                    + nodeifactor("injfreq")
                    + mutual,
                    control=control.ergm(MCMC.samplesize=400000, MCMC.burnin=100000, 
                    MCMC.interval=100000, seed=7695))
saveRDS(mutualmodel,"models/mutualmodel.rds")

transitivemutualmodel <- ergm(g ~ edges 
                        + nodeifactor("gender", levels=1)
                        + nodematch("gender", diff=TRUE, levels=1)
                        + nodeicov("age")
                        + absdiff("age")
                        + nodeifactor("location", levels=4)
                        + nodematch("location", diff=TRUE, levels=4)
                        + nodeifactor("injfreq")
                        + mutual
                        + gwesp(0.1, F), #note: CEF model
                        control=control.ergm(MCMC.samplesize=400000, MCMC.burnin=100000, 
                                             MCMC.interval=100000, seed=7695))
saveRDS(transitivemutualmodel,"models/transitivemutualmodel.rds")

hivmodel1 <- ergm(g ~ edges 
                  + nodeifactor("gender", levels=1)
                  + nodematch("gender", diff=TRUE, levels=1)
                  + nodeicov("age")
                  + absdiff("age")
                  + nodeifactor("location", levels=c(4))
                  + nodematch("location", diff=TRUE, levels=c(4))
                  + nodeifactor("injfreq")
                  + mutual
                  + gwesp(0.04, T) #now fixed to previous result
                  + nodeifactor("HIVk", levels=1),
                  control=control.ergm(MCMC.samplesize=400000, MCMC.burnin=100000, 
                                       MCMC.interval=100000, seed=7695))
saveRDS(hivmodel1,"models/hivmodel1.rds")

hivmodel2 <- ergm(g ~ edges
                  + nodeifactor("gender", levels=1)
                  + nodematch("gender", diff=TRUE, levels=1)
                  + nodeicov("age")
                  + absdiff("age")
                  + nodeifactor("location", levels=4)
                  + nodematch("location", diff=TRUE, levels=4)
                  + nodeifactor("injfreq")
                  + mutual
                  + gwesp(0.04, T)
                  + nodeofactor("HIVk", levels=2),
                  control=control.ergm(MCMC.samplesize=400000, MCMC.burnin=100000, 
                                       MCMC.interval=100000, seed=7695))
saveRDS(hivmodel2,"models/hivmodel2.rds")

hcvmodel1 <- ergm(g ~ edges
                  + nodeifactor("gender", levels=1)
                  + nodematch("gender", diff=TRUE, levels=1)
                  + nodeicov("age")
                  + absdiff("age")
                  + nodeifactor("location", levels=4)
                  + nodematch("location", diff=TRUE, levels=4)
                  + nodeifactor("injfreq")
                  + mutual
                  + gwesp(0.04, T)
                  + nodeifactor("HCVk", levels=1),
                  control=control.ergm(MCMC.samplesize=400000, MCMC.burnin=100000, 
                                       MCMC.interval=100000, seed=7695))
saveRDS(hcvmodel1,"models/hcvmodel1.rds")

hcvmodel2 <- ergm(g ~ edges
                  + nodeifactor("gender", levels=1)
                  + nodematch("gender", diff=TRUE, levels=1)
                  + nodeicov("age")
                  + absdiff("age")
                  + nodeifactor("location", levels=4)
                  + nodematch("location", diff=TRUE, levels=4)
                  + nodeifactor("injfreq")
                  + mutual
                  + gwesp(0.04, T)
                  + nodeofactor("HCVk", levels=2),
                  control=control.ergm(MCMC.samplesize=400000, MCMC.burnin=100000, 
                                       MCMC.interval=100000, seed=7695))
saveRDS(hcvmodel2,"models/hcvmodel2.rds")


### Read in saved models if not running them ###

models <- c("injfreqmodel", "mutualmodel", "transitivemutualmodel", 
            "hivmodel1", "hivmodel2", "hcvmodel1", "hcvmodel2")
for (model in models) {
  assign(paste(model), readRDS(paste("models/", model, ".rds", sep="")))
}


### Assessing model fit ###

models <- c("injfreqmodel", 
            "mutualmodel", "transitivemutualmodel", 
            "hivmodel1", "hivmodel2", 
            "hcvmodel1", "hcvmodel2")
for (modelname in models) {
  sink(paste("models/", modelname, ".txt", sep=""), append=TRUE)
  model <- get(modelname)
  print(summary(model))
  if (length(model$sample)>0) {
    png(paste("models/", modelname, "_mcmc_%03d.png", sep=""))
    mcmc.diagnostics(model)
    dev.off()
  }
  modelgof <- gof(model, GOF = ~odegree + idegree + espartners + dspartners, 
                    burnin = 5000, interval = 5000)
  print(modelgof)
  pdf(paste("models/", modelname, "_gof.pdf", sep=""))
  plot(modelgof)
  dev.off()
  sink()
}


### Network plots ###

#ly1 <- network.layout.fruchtermanreingold(g, layout.par=NULL) #to get new layout
#write.csv(ly1, "goodfrlayout.csv")
ly1 <- read.csv("goodfrlayout.csv", header=TRUE, row.names=1) #use a saved layout to get same thing everytime
#legends need to be repositioned when not using the same layout

pdf("needlesharing_location_ij.pdf", height=5, width=5) #figure 1
par(mar=c(0,0,0,0))
palette(c("black", "forestgreen", "orange3", "navy", "cadetblue", "darkred", "grey50"))
plot(g, vertex.col=g%v%"location"+1, vertex.cex=as.numeric(as.factor(g%v%"injfreq"))/2, edge.col="grey20", arrowhead.cex=0.75, label.cex=0.5, coord=ly1)
legend(41, -42, c("Location 1", "Location 2", "Location 3", "Location 4", "Location 5", "Other"), pch=21, pt.bg=c(2,3,4,5,6,7), pt.cex=1.5, cex=0.75)
dev.off()

pdf("needlesharing_HIV.pdf", height=5, width=5) #figure 3, panel a
retcol <- g%v%"retro"
is.na(retcol)
idx <- is.na(retcol)
retcol[idx] <- (g%v%"HIVk")[idx]
par(mar=c(0,0,0,0))
palette(c("black", "darkseagreen", "firebrick", "grey", "goldenrod"))
plot(g, vertex.col=as.numeric(as.factor(retcol))+1, edge.col="grey30", vertex.cex=as.numeric(as.factor(g%v%"injfreq"))/2, arrowhead.cex=0.75, coord=ly1)
legend(41, -45, c("Neg", "Pos (ART)", "Pos", "Unknown"), pch=21, pt.bg=c(2,5,3,4), pt.cex=1.5, cex=0.75)
dev.off()

#deal with missing values in HCV test for Fig 3  (not used in ERGM analysis).
HCVtest <- g%v%"HCVtest"
HCVtest[c(4,102)] <- "Neg" #one had a neg test in Phase 1, one person reported a neg test within the past year
HCVtest <- ifelse(is.na(HCVtest), "Pos", HCVtest) #all others had a previous positive test in Phase 1 (and so almost certainly would test positive again)

pdf("needlesharing_HCV.pdf", height=5, width=5) #figure 4, panel a
par(mar=c(0,0,0,0))
palette(c("black", "darkseagreen", "goldenrod", "firebrick", "grey", "darksalmon"))
plot(g, vertex.col=as.numeric(as.factor(paste(g%v%"HCVk", HCVtest)))+1, edge.col="grey30", vertex.cex=as.numeric(as.factor(g%v%"injfreq"))/2, arrowhead.cex=0.75, coord=ly1)
legend(41, -43, c("Neg/Neg", "Neg/Pos", "Pos/Pos", "Unk./Neg", "Unk./Pos"), pch=21, pt.bg=c(2,3,4,5,6), pt.cex=1.5, cex=0.75)
dev.off()


### ERGM result plots ###

#get odds-ratios, confidence intervals, etc.
coefdf <- data.frame()
for (modelname in models){
    model <- get(modelname)
    tempdf <- data.frame(names(model$coef), summary(model)$coefs[1], 
                         summary(model)$coefs[2], rep(modelname,length(model$coef)))
    coefdf <- rbind(coefdf, tempdf)
}
colnames(coefdf) <- c("term", "coef", "se", "model")
rownames(coefdf) <- 1:length(coefdf$term)
coefdf$lower95 <- coefdf$coef - (1.96 * coefdf$se)
coefdf$upper95 <- coefdf$coef + (1.96 * coefdf$se)
coefdf$or <- exp(coefdf$coef)
coefdf$orlower <- exp(coefdf$coef - (1.96 * coefdf$se))
coefdf$orupper <- exp(coefdf$coef + (1.96 * coefdf$se))

#extract what we want for the figures
coefdftransmut <- coefdf[which(coefdf$model=="transitivemutualmodel" & coefdf$term != "edges" & coefdf$term != "gwesp.decay"),]
coefdfHIV <- coefdf[which(coefdf$model %in% c("hivmodel1", "hivmodel2") & 
                          coefdf$term %in% c("nodeifactor.HIVk.Neg", "nodeofactor.HIVk.Pos")),]
coefdfHCV <- coefdf[which(coefdf$model %in% c("hcvmodel1", "hcvmodel2") & 
                          coefdf$term %in% c("nodeifactor.HCVk.Neg", "nodeofactor.HCVk.Pos")),]
coefdfHIV$term <- c("HIV- in-factor", "HIV+ out-factor")
coefdfHCV$term <- c("HCV- in-factor", "HCV+ out-factor")

#make plots
library(gridExtra)
library(ggplot2)

temprect <- data.frame(xmin=0.5, xmax=11.5, ymin=7.5, ymax=Inf)
transmut_coefs <- ggplot(coefdftransmut,aes(y=coef,x=factor(term, rev(term)))) +
               geom_hline(yintercept=0,color="black", lty=2, lwd=0.25) +
               geom_pointrange(aes(ymin = lower95, ymax = upper95), shape=19, size=0.5) +
               theme_bw() + coord_flip() +
               labs(y="", x="", title="                      Model estimates                               Odds-ratios") +
               scale_y_continuous(limits=c(-3,11), breaks=seq(-3, 7, by=2), minor_breaks=seq(-3, 7, by=1)) +
               geom_rect(data=temprect, aes(xmin=xmin, xmax=xmax, ymin=ymin, ymax=ymax), 
                         fill="white", inherit.aes=FALSE) +
               geom_hline(yintercept=7.6,color="black", lwd=0.25) +
               theme(axis.ticks.y=element_blank(), axis.text=element_text(size=11)) + 
               scale_x_discrete(name="", labels=rev(c("Female in-degree", "Female homophily", "Age in-degree", "Absdiff Age", "In-degree Location 4", "Homophily Location 4", "Inj. Freq 1-3x","Inj. Freq. 4-7x", "Inj. Freq. 8+", "Mutual", "GWESP"))) +
               annotate("text", y=9.7, x=c(11:1), label=paste(format(coefdftransmut$orlower,digits=1, trim=TRUE, scientific=FALSE), " - ", format(coefdftransmut$orupper, digits=2, trim=TRUE), sep=""), hjust=0.5) 
pdf("Injfreq_coefs.pdf")
transmut_coefs        
dev.off()

temprect <- data.frame(xmin=0.4, xmax=2.6, ymin=1.4, ymax=Inf)
hiv_coefs <- ggplot(coefdfHIV,aes(y=coef,x=factor(term, rev(term)))) +
             geom_hline(yintercept=0,color="black", lty=2, lwd=0.25) +
             geom_pointrange(aes(ymin = lower95, ymax = upper95), shape=19, size=0.5) +
             theme_bw() + coord_flip() +
             labs(y="", x="", title="          Model estimates              Odds-ratios") +
             scale_y_continuous(limits=c(-0.75,2.1), breaks=seq(-1, 1, by=0.5), minor_breaks=seq(-1.5, 1.25, by=0.25)) +
             geom_rect(data=temprect, aes(xmin=xmin, xmax=xmax, ymin=ymin, ymax=ymax), 
                       fill="white", inherit.aes=FALSE) +
             geom_hline(yintercept=1.4,color="black", lwd=0.25) +
             theme(axis.ticks.y=element_blank(), axis.text=element_text(size=11)) + 
             scale_x_discrete(name="", labels=rev(c("HIV- in-factor", "HIV+ out-factor"))) +
             annotate("text", y=1.85, x=c(2:1), label=paste(format(coefdfHIV$orlower,digits=2, trim=TRUE),
                      " - ", format(coefdfHIV$orupper, digits=4, trim=TRUE), sep=""), hjust=0.5) 
pdf("HIV_coefs.pdf", height=2, width=5) #figure 3, panel b
hiv_coefs
dev.off()

temprect <- data.frame(xmin=0.4, xmax=2.6, ymin=0.4, ymax=Inf)
hcv_coefs <- ggplot(coefdfHCV,aes(y=coef,x=rev(factor(term)), group=rev(factor(model)))) +
  geom_hline(yintercept=0,color="black", lty=2, lwd=0.25) +
  geom_pointrange(aes(ymin = lower95, ymax = upper95),  
                  position = position_dodge2(width = 0.5, preserve="single"),
                  show.legend = FALSE, shape=19, size=0.5) +
  theme_bw() + coord_flip() +
  labs(y="", x="", title="             Model estimates         Odds-ratios") +
  scale_y_continuous(limits=c(-0.7,0.9), breaks=seq(-1, 0.4, by=0.2), minor_breaks=seq(-1, 0.4, by=0.2)) +
  theme(axis.ticks.y=element_blank(), axis.text=element_text(size=11),
        legend.position=c(0.655, 0.85), legend.title=element_blank()) +
  geom_rect(data=temprect, aes(xmin=xmin, xmax=xmax, ymin=ymin, ymax=ymax), 
            fill="white", inherit.aes=FALSE) +
  geom_hline(yintercept=0.4,color="black", lwd=0.25) +
  scale_x_discrete(name="", labels=rev(c("HCV- in-factor", "HCV+ out-factor"))) +
  scale_color_manual(values=c("black", "grey60")) +
  annotate("text", y=0.7, x=c(2,1), #, 2.12, 1.87, 1.12, 0.87
           label=paste(format(coefdfHCV$orlower,digits=2, nsmall=2, trim=TRUE), #fix ordering
                       " - ", format(coefdfHCV$orupper, digits=3, trim=TRUE), sep=""), hjust=0.5) 
pdf("HCV_coefs.pdf", height=2, width=5) #figure 4, panel b
hcv_coefs
dev.off()


### Model predictions ###

#function to calculate probabilities from log-odds
estoprob <- function(b) {
  exp(b)/(1+exp(b))
}

#gwesp change stats
exp(0.04)*(1-(1-exp(-0.04))^1)*3 #adding one tri
4 + (exp(0.04) * ((1-(1-exp(-0.04))^2))) #adding two tris

#injection frequency and mutuality
injpredsdat <- data.frame(injlow = c(1,0,0,30,0,1,1,0,0,0,0,0),
                          inj13  = c(1,0,0,30,0,1,1,1,0,0,0,0),
                          inj47  = c(1,0,0,30,0,1,1,0,1,0,0,0),
                          inj8   = c(1,0,0,30,0,1,1,0,0,1,0,0),
                          injlow_1esp = c(1,0,0,30,0,1,1,0,0,0,0,3),
                          inj13_1esp  = c(1,0,0,30,0,1,1,1,0,0,0,3),
                          inj47_1esp  = c(1,0,0,30,0,1,1,0,1,0,0,3),
                          inj8_1esp    = c(1,0,0,30,0,1,1,0,0,1,0,3),
                          injlow_2esp = c(1,0,0,30,0,1,1,0,0,0,0,5.039211),
                          inj13_2esp  = c(1,0,0,30,0,1,1,1,0,0,0,5.039211),
                          inj47_2esp  = c(1,0,0,30,0,1,1,0,1,0,0,5.039211),
                          inj8_2esp   = c(1,0,0,30,0,1,1,0,0,1,0,5.039211),
                          injlowmut = c(1,0,0,30,0,1,1,0,0,0,1,0),
                          inj13mut  = c(1,0,0,30,0,1,1,1,0,0,1,0),
                          inj47mut  = c(1,0,0,30,0,1,1,0,1,0,1,0),
                          inj8mut   = c(1,0,0,30,0,1,1,0,0,1,1,0))
injpreds <- estoprob(colSums(injpredsdat*transitivemutualmodel$coef[1:12]))

#plot of predictions above
pdf("Injfreq_preds.pdf", height=5, width=5) #figure 2, panel b
par(mar=c(3,3,1.5,1))
plot(c(1:4), c(injpreds[1:4]), ylim=c(0,1), type="n", ylab="", xlab="", axes=F)
box(lwd=0.25)
mtext("Model predictions", side=3, line=0.4, font=1)
title(ylab="Probability", xlab="Injection frequency", cex.lab=0.8, col.lab="gray30", line=1.9)
axis(1, at=c(1:4), labels=c("<1x day", "1-3x daily", "4-7x daily", "8+ daily"), col.axis="gray30", cex.axis=0.75, lwd=0.25)
axis(2, at=seq(0, 1, 0.2), col.axis="gray30", las=2, cex.axis=0.75, lwd=0.25)
abline(h=seq(0,1,0.05), col="gray90", lwd=c(1, 0.5))
abline(v=1:4, col="gray90")
points(c(1:4), c(injpreds[1:4]), pch=19, cex=0.75, col="gray50", lwd=2)
lines(c(1:4), c(injpreds[1:4]), col="gray50", lwd=2)
points(c(1:4), c(injpreds[5:8]), pch=19, cex=0.75, col="gray40", lwd=2)
lines(c(1:4), c(injpreds[5:8]), col="gray40", lwd=2)
points(c(1:4), c(injpreds[9:12]), pch=19, cex=0.75, lwd=2, col="gray25")
lines(c(1:4), c(injpreds[9:12]), lwd=2, col="gray25")
points(c(1:4), c(injpreds[13:16]), pch=19, cex=0.75, col="black", lwd=2)
lines(c(1:4), c(injpreds[13:16]), col="black", lwd=2)
legend(3.05, 0.75, legend=c("Baseline", "+1 triangle", "+2 triangles", "Mutual tie"), col=c("gray60", "gray40", "gray25", "black"), pch=19, lwd=2, cex=0.8, bg="white")
dev.off()

#HIV and HCV predictions (not plotted)
prdat <- data.frame(negin = c(1,0,0,30,0,1,1,0,1,0,0,0,1),
                    negin_1ESP = c(1,0,0,30,0,1,1,0,1,0,0,3,1),
                    negin_mut = c(1,0,0,30,0,1,1,0,1,0,1,0,1),
                    posin = c(1,0,0,30,0,1,1,0,1,0,0,0,0),
                    posin_1ESP = c(1,0,0,30,0,1,1,0,1,0,0,3,0),
                    posin_mut = c(1,0,0,30,0,1,1,0,1,0,1,0,0))
iadat <- data.frame(negout = c(1,0,0,30,0,1,1,0,1,0,0,0,0),
                      negout_1ESP = c(1,0,0,30,0,1,1,0,1,0,0,3,0),
                      negout_mut = c(1,0,0,30,0,1,1,0,1,0,1,0,0),
                      posout = c(1,0,0,30,0,1,1,0,1,0,0,0,1),
                      posout_1ESP = c(1,0,0,30,0,1,1,0,1,0,0,3,1),
                      posout_mut = c(1,0,0,30,0,1,1,0,1,0,1,0,1))
HIVprpreds <- estoprob(colSums(prdat*hivmodel1$coef))
HCVkprpreds <- estoprob(colSums(prdat*hcvmodel1$coef))
HIViapreds <- estoprob(colSums(iadat*hivmodel2$coef))
HCVkiapreds <- estoprob(colSums(iadat*hcvmodel2$coef))
prpreds <- rbind(HIVprpreds, HCVkprpreds)
iapreds <- rbind(HIViapreds, HCVkiapreds)

prpreds
iapreds

### FIN ###
